# Supplementary material for: Monitoring the Burden of Staphylococcus aureus: A Multi-Year Retrospective Study Using Routine Laboratory Data from a Slovak Hospital
Source: Antibiotics (Basel). 2026 Apr 29;15(5):443. doi: 10.3390/antibiotics15050443 (PMC13203488; doi:10.3390/antibiotics15050443)
Supplement: Supplementary file 1 [file antibiotics-15-00443-s001.zip]

Archive with 1 entries (1 files):
- antibiotics-4187588-supplementary.pdf
